# Supplementary material for: Identification of prognostic alternative splicing events related to the immune microenvironment of hepatocellular carcinoma
Source: Mol Med. 2021 Apr 8;27:36. doi: 10.1186/s10020-021-00294-3 (PMC8034091; doi:10.1186/s10020-021-00294-3)
Supplement: Supplementary file 1 — Additional file 1. Screening differentially expressed AS events related to prognosis by univariate analysis in the HCC cohort. [file 10020_2021_294_MOESM1_ESM.xlsx]

## Sheet: uniCox
id	HR	HR.95L	HR.95H	pvalue
B9D1|39715|RI	1.54461	1.08236	2.20425	0.0165671
PKN1|47977|AP	1.44745	1.01386	2.06648	0.041777
IL32|33383|RI	2.09762	1.45408	3.02597	7.41906e-05
PRKACB|3585|AP	0.684081	0.478435	0.978119	0.0374121
PTGIR|50570|AT	1.48309	1.03728	2.12051	0.0307247
FAM72A|9578|AT	1.45138	1.01763	2.07002	0.0397424
TNIP1|74127|AP	0.662594	0.463541	0.947124	0.0239463
SAMD3|77518|AT	1.47805	1.03323	2.11436	0.0324421
HYAL2|65006|AA	1.43367	1.00485	2.04551	0.0469647
COL6A2|60895|AP	1.49673	1.04591	2.14187	0.0274219
SLC38A1|21322|AT	1.83656	1.2812	2.63265	0.000937345
IL32|33407|ES	0.689255	0.482646	0.984307	0.0406613
TUBB3|38168|AP	0.686644	0.48028	0.981679	0.0392691
MYL6|22376|AT	1.42903	1.00015	2.04181	0.0499018
ST6GAL2|54866|AT	0.654044	0.458203	0.933589	0.0193641
FGL1|82824|AP	1.92813	1.33136	2.79237	0.000511543
TUBB3|38167|AP	1.76737	1.22946	2.54064	0.00210101
GBA|8040|AP	1.84343	1.28204	2.65063	0.000964009
EPHA3|65671|AT	1.51409	1.06113	2.1604	0.0221892
MAP7D3|90198|AT	1.54314	1.07899	2.20697	0.0174828
ANKDD1A|31137|AT	1.5184	1.06421	2.16645	0.0212722
GLIPR1|23464|RI	0.599776	0.416971	0.862725	0.00585055
IL32|33400|ES	0.63329	0.443194	0.904923	0.012122
PTGIR|50569|AT	0.674266	0.471584	0.964059	0.0307247
GBA|8041|AP	0.554159	0.385912	0.795756	0.0013864
TMEM176B|82255|AP	1.51505	1.05452	2.17669	0.0246321
FGL1|82827|AP	0.673612	0.471601	0.962155	0.0298516
NICN1|64872|ES	0.588587	0.411365	0.842158	0.00373371
SLC38A1|21323|AT	0.544497	0.379845	0.780519	0.000937345
IL32|33433|ES	0.647044	0.452843	0.924527	0.0168051
IL32|33440|ES	0.69607	0.487118	0.994654	0.0466574
ST6GAL2|54867|AT	1.52895	1.07114	2.18244	0.0193641
RFFL|40238|ES	1.52402	1.06622	2.17838	0.0207922
DENND2D|4141|AP	0.700582	0.491088	0.999445	0.049643
TNIP1|74126|AP	1.61637	1.12925	2.31362	0.00868357
DCN|23652|AT	0.691316	0.484745	0.985915	0.0415214
GCAT|62158|ES	0.678389	0.475073	0.968719	0.0327767
CALD1|81858|AP	1.48675	1.04152	2.12231	0.0289649
ARPP19|30674|ES	0.511719	0.354748	0.738149	0.00033814
ARHGEF1|50101|ES	0.51807	0.359866	0.745823	0.000404039
MAP7D3|90197|AT	0.63725	0.445081	0.912391	0.0138682
HYAL2|65005|RI	1.48437	1.03982	2.11899	0.0296327
IL32|33403|ES	0.642085	0.44967	0.916834	0.0147801
CLDND1|65752|AT	1.54323	1.08231	2.20043	0.0165319
IL32|33385|RI	1.47868	1.03417	2.11425	0.0320197
CCND3|76156|AP	0.590733	0.412284	0.846421	0.0041226
EPHA3|65672|AT	0.646426	0.452815	0.922819	0.0162963
IL18BP|17481|RI	1.56494	1.09453	2.23752	0.0140837
ANXA2|30957|ES	1.55761	1.08876	2.22836	0.015292
IMPA1|84296|ES	0.660658	0.462757	0.943191	0.0224933
COA1|79330|AT	0.686146	0.481277	0.978222	0.0373744
DDAH1|3657|AP	0.686709	0.481137	0.980114	0.0383937
RBBP8|44787|AP	1.59627	1.11555	2.28416	0.010526
ODF2L|3672|AA	0.685476	0.479908	0.979098	0.0378857
DGKZ|15540|AP	1.66769	1.16619	2.38485	0.0050725
IL32|33380|RI	1.58136	1.10274	2.26774	0.0127147
RGS3|87291|AP	1.60273	1.12184	2.28976	0.00955315
CALD1|81856|AP	0.67261	0.471186	0.96014	0.0289649
ECHDC2|3031|ES	1.55666	1.08832	2.22654	0.0153741
FCGRT|50957|AP	1.48902	1.04155	2.12872	0.0290194
ANKDD1A|31138|AT	0.621504	0.434806	0.888367	0.00907048
SMARCC2|22392|ES	0.686488	0.47933	0.983176	0.0401168
FCGRT|50958|AP	0.671583	0.469765	0.960106	0.0290194
DCN|23655|AT	1.47273	1.0326	2.10045	0.0325942
ZBP1|59940|AT	1.56191	1.09046	2.23719	0.0150004
SHC1|7855|AP	1.46149	1.02239	2.08917	0.0373947
COMMD4|31846|ES	0.633538	0.441531	0.909043	0.0132264
FUS|36247|ES	1.55886	1.09044	2.2285	0.0148997
SHC1|7854|AP	0.684233	0.478658	0.9781	0.0373947
